# Supplementary material for: Vagus nerve stimulation reduces spreading depolarization burden and cortical infarct volume in a rat model of stroke
Source: PLoS One. 2020 Jul 23;15(7):e0236444. doi: 10.1371/journal.pone.0236444 (PMC7377493; doi:10.1371/journal.pone.0236444)
Supplement: S1 Dataset — (XLSX) [file pone.0236444.s001.xlsx]

## Sheet: Figure 1
Fig 1C
ROI 1	ROI 2
44.4991	38.2515
33.5931	28.4253
65.7475	46.2798
57.7517	72.0186
87.7873	124.08
46.1479	54.938
65.6121	75.1759
64.3583	49.0724
92.812	92.6022
45.6177	40.0006
55.5562	55.2728
85.9108	110.4
104.979	95.6595
90.5642	66.1761
59.0215	54.409
94.9577	86.9183
47.4056	53.1087
79.0971	80.4443
36.4578	35.7589
79.3466	61.4685
38.1472	40.9851
78.4745	80.7436
37.0366	58.4021
47.9316	64.6382
71.3607	62.8988
72.9862	75.5001
46.9917	60.8189
80.582	56.489
68.7452	63.262
70.1491	71.0834
89.0322	94.6401
67.1647	71.6536

## Sheet: Figure 2
Fig 2A								Fig 2B								Fig 2C
Frequency		Latency		AUC		Amplitude		Frequency		Latency		Amplitude		Velocity		CBF
Ctl	VNS	Ctl	VNS	Ctl	VNS	Ctl	VNS	Ctl	VNS	Ctl	VNS	Ctl	VNS	Ctl	VNS	Ctl	iVNS	Ctl	nVNS
2	0.8	0.381531	0.499273	0.69214	0.261679	1.238	2.4605	1.3	0.3	1.10366	0.428508	6.60533	19.456	2.4	1.2	44.4991	92.812	47.4056	71.3607
1.2	0	0.231223	no SD	2.10495	0	7.082	no SD	0.6	0.3	0.80751	0.346296	21.3195	2.89667	3	1.39904	33.5931	45.6177	79.0971	72.9862
0.4	0	0.0944714	no SD	0.109368	0	1.136	no SD	0.6	0.3	0.157878	no SD	23.386	no SD	2	no SD	65.7475	55.5562	36.4578	46.9917
1.6	0.8	0.00186361	0.648237	1.78756	0.071123	6.37775	1.2915	0.6	1.3	0.660294	0.345463	24.752	22.067	0.394805	2.25	57.7517	85.9108	79.3466	80.582
0.8	0.4	0.00983778	0.251667	0.14025	1.395	2.1555	31.469	0.6	0.6	1.64703	no SD	24.217	no SD	1.8	no SD	87.7873	104.979	38.1472	68.7452
0	0.4	no SD	1.93648	0	1.16348	no SD	25.592	0.9	0.3	0.6922	0.391207	24.045	23.077	1.11905	0.473684	46.1479	90.5642	78.4745	70.1491
0.8	0	0.301757	no SD	0.268612	0	1.048	no SD	0.6	0.6	2.97084	no SD	27.507	no SD	1.53409	no SD	65.6121	59.0215	37.0366	89.0322
2.4	0.4	0.0822525	2.29986	1.89546	0.566551	7.25017	13.125	1.3	0.3	0.499672	2.92874	5.704	23.813	1.01282	0.841304	64.3583	94.9577	47.9316	67.1647

## Sheet: Figure 3
Fig 3A												Fig 3B						Fig 3C
Heart rate				Respiratory rate				Oxygen saturation				Heart rate		Respiratory rate		Oxygen saturation		Blood pressure
Ctl	iVNS	Ctl	nVNS	Ctl	iVNS	Ctl	nVNS	Ctl	iVNS	Ctl	nVNS	before VNS	during VNS	before VNS	during VNS	before VNS	during VNS	Start				End
475.5	394.333	385.75	334.5	65.25	61	71.75	63	98.075	97.7333	97.8	99.175	436	437.5	78.5	74.5	92.15	87.75	Ctl		VNS		Ctl		VNS
480	325.25	323.5	314.5	64	51.25	74	65.75	95.15	97.85	98.25	98.95	470	471.5	79	81	96	95.5	sys	dias	sys	dias	sys	dias	sys	dias
459.25	290.333	343.75	388	72.75	45	71	62	95.4333	98.8	99.575	98.925	445	450	77	74	99	99	110	80	100	70	99	76	95	79
365	460.75	322.25	388.75	46.25	74	69.5	64.5	98.125	97.975	98.725	98.6	499.5	497	66.5	66	99.1	98.9	103	82	128	92	83	62	111	85
354.333	416.5	343.25	352.75	54.6667	68.5	68.5	68.75	98.7	98.85	99.25	98.475	484.5	487.5	71	74	99.05	98.5	116	81	139	103	136	104	155	100
321.75	353.5	342.5	362.75	52.75	63.25	61	74	99.1	98.6	99.075	97.45	372.5	379	58	58	98.6	97.5	99	63	96	74	142	107	117	71
362.25	377.75	335	402.75	55.75	67.75	65.25	76.75	98.475	97.85	98.6	99.25					85.85	87.75	100	80	84	61	106	82	103	72
334.75	386.75	381	426.25	53.75	61	61.75	65	96.4	98.425	99.275	99.225							122	90			101	70
																		150	121			92	60
																		102	79			105	79

## Sheet: Figure 4
Fig 4B		Fig 4C		Fig 4D
CBF		Infarct volume		Cortex infarct volume		BG infarct volume
Ctl	VNS	Ctl	VNS	Ctl	VNS	Ctl	VNS
18.5185	2.77778	329.902	127.398	221.138	52.95	108.764	74.448
30.7692	57.1429	86.693	247.315	41.17	146.702	45.523	100.613
35	38.8889	115.925	45.773	43.517	3.59	72.408	42.183
19.3182	40	47.7005	58.007	8.654	4.538	39.047	53.469
18.5185	26.9231	101.716	188.611	38.105	93.341	63.611	95.27
24.6377	23.0476	49.24	180.093	12.296	83.912	36.944	96.181
23.0769	26.1134	149.515	46.2366	83.268	0	66.247	46.237
21.2264	44.6809	334.029	79.3692	207.071	12.032	126.958	67.337
31.1475	30.4	24.608	21.581	0	1.654	24.608	19.927
20.7792	29.4118	401.571	71.728	255.822	3.34	145.749	68.388
	7.6923	309.041	42.216	193.289	6.605	115.752	35.611

## Sheet: Figure 5
Fig 5A									Fig 5B
Sham			MCAO/sham VNS			MCAO/VNS			Sham			MCAO/sham VNS			MCAO/VNS
d1	d2	d3	d1	d2	d3	d1	d2	d3	d-1	d2	d3	d-1	d2	d3	d-1	d2	d3
18	18	18	11	12	9	16	15	13	-0.02	0	0	0	0.04	0.08	0	0.02	-0.02
18	18	18	12	15	14	13	13	13	0	0	0	0.02	0.02	0.02	0	0.12	0.08
18	18	18	17	16	14	15	13	14	0	0	0	0	0.1	0.06	0	0	0.02
18	18	18	16	13	16	17	16	14	0	0	0	0	-0.02	-0.02041	0	0	0.02
18	18	18	16	14	16	10	13	13	0	0	0.02	-0.04	0	0.058824	0	-0.02	0.098039
18	18	18	18	18	18	15	13	11	0	0	0.02	0.02	0.02	0.02	-0.02	0.08	0.1
18	18	18	13	15	16	16	16	17	0	0	-0.02	0	0	0.06	-0.02	0.02	0
18	18	18	10	8	12	15	15	13	0.02	0	0.02	0.0196078	0.04	0.115385	0	0.04	0.08
18	18	18	17	16	12	18	16	16	-0.02	0.02	0	0	0.0980392	0.075	0	0.02	0.06
18	18	18	9	12	15	16	17	12	-0.02	0	0				0	0	-0.02
18	18	18	15	10	10	18	18	18
